# Supplementary material for: Circulating Metabolites Associated with Alcohol Intake in the European Prospective Investigation into Cancer and Nutrition Cohort
Source: Nutrients. 2018 May 22;10(5):654. doi: 10.3390/nu10050654 (PMC5986533; doi:10.3390/nu10050654)
Supplement: Supplementary file 1 [file nutrients-10-00654-s001.zip]

Archive with 2 entries (2 files):
- Supplementary Figures.pdf
- Suppl Tables.pdf
